# Supplementary material for: Selective Loss of MATR3 in Spinal Interneurons, Upper Motor Neurons and Hippocampal CA1 Neurons in a MATR3 S85C Knock-In Mouse Model of Amyotrophic Lateral Sclerosis
Source: Biology (Basel). 2022 Feb 12;11(2):298. doi: 10.3390/biology11020298 (PMC8869279; doi:10.3390/biology11020298)
Supplement: Supplementary file 1 [file biology-11-00298-s001.zip]

Archive with 1 entries (1 files):
- biology-1541855- Supplementary Figures.pdf
